# Supplementary material for: Longitudinal associations between circulating interleukin-6 and C-reactive protein in childhood, and eating disorders and disordered eating in adolescence
Source: Brain Behav Immun. 2020 Oct;89:491–500. doi: 10.1016/j.bbi.2020.07.040 (PMC7902903; doi:10.1016/j.bbi.2020.07.040)
Supplement: Supplementary data 2 [file mmc2.xml]

<?xml version="1.0" encoding="UTF-8" standalone="no"?><data:data><datasets><author>francesca.solmi@ucl.ac.uk</author><type>0</type><dataset><value>1</value><reason>The authors do not have permission to share data</reason><comments/></dataset></datasets></data:data>
